# Supplementary material for: Osteogenic potential of gingival stromal progenitor cells cultured in platelet rich fibrin is predicted by core-binding factor subunit-α1/Sox9 expression ratio ( in vitro)
Source: F1000Res. 2018 Jul 25;7:1134. [Version 1] doi: 10.12688/f1000research.15423.1 (PMC6097418; doi:10.12688/f1000research.15423.1)
Supplement: Raw results for CBF-α1 and Sox9 expression for all time points for all treatment groups (N=108; n=6/group) [file f1000research-7-16808-s0000.tgz › 57af91d1-1d55-4d34-a853-ae36356820a8_raw_data.xlsx]

## Sheet: Sheet1
Group	Day	n	CBF-alfa1	SOX9	CBF-alfa1	SOX9
Control Negative Group (GSPCs+alfa MEM)	7	6	11	7	9	5.66667
			9	5
			7	5
	14		7	3	7.33333	2.66667
			9	3
			6	2
	21		3	3	3.33333	2.33333
			5	1
			2	3
Control Positive Group (GSPCs, DMEM-HG, Osteogenic Medium)	7	6	11	11	11	11.3333
			12	10
			10	13
	14		9	7	9.33333	7.33333
			10	6
			9	9
	21		7	6	8.33333	6
			9	5
			9	7
Treatment Group (GSPCs, DMEM-HG, Osteogenic Medium, PRF)	7	6	19	17	15.6667	14.3333
			15	14
			13	12
	14		11	11	11.6667	11.3333
			14	13
			10	10
	21		11	9	10.6667	9
			9	7
			12	11
