# Supplementary material for: Osteogenic potential of gingival stromal progenitor cells cultured in platelet rich fibrin is predicted by core-binding factor subunit-α1/Sox9 expression ratio ( in vitro)
Source: F1000Res. 2018 Jul 25;7:1134. [Version 1] doi: 10.12688/f1000research.15423.1 (PMC6097418; doi:10.12688/f1000research.15423.1)
Supplement: Supplementary file 3 [file f1000research-7-16808-s0002.tgz]

Archive with 1 entries (1 files):
- 62700dc4-244b-4201-ad46-db4f3c3836f8.docx
